# Supplementary material for: Genome-Wide Association Study for Plant Height and Grain Yield in Rice under Contrasting Moisture Regimes
Source: Front Plant Sci. 2016 Nov 29;7:1801. doi: 10.3389/fpls.2016.01801 (PMC5126757; doi:10.3389/fpls.2016.01801)
Supplement: Supplementary file 1 [file Table1.XLSX]

## Sheet: Sheet1
Table S1. Primers used in this study
Pimer name	Primer（5'to 3'）for PCR and sequencing	Discription
OsGNA1-1-F	TGAGACAATTGCCTGGACC	Haplotype analysis
OsGNA1-1-R	TACAACAAGTAGTAGGCAGAGAGAT
OsGNA1-2-F	CGATTCTTCTGACAGACGCA	Identification for mutants & Haplotype analysis
OsGNA1-2-R	CAAAGGCAGGAGCGATGTA
OsRLK5-F	CAATTCCGAATGAGTTTAGC	Identification for mutants
OsRLK5-R	CACCACAAGGTCGTAGAGC
