# Supplementary material for: Genome-Wide Association Study for Plant Height and Grain Yield in Rice under Contrasting Moisture Regimes
Source: Front Plant Sci. 2016 Nov 29;7:1801. doi: 10.3389/fpls.2016.01801 (PMC5126757; doi:10.3389/fpls.2016.01801)
Supplement: Supplementary file 2 [file Table2.XLSX]

## Sheet: Sheet1
Table S2. The candidate genes involved in drought-responsive loci
Note: FPKM (fragments per kilobaseof exon per million fragments mapped) value derived from transcriptomic experimental data in IART109 (unpublished).
QTL interval	Gene_ID	Foldchange	FPKM(Water)	FPKM(Drought)	FPKM(Re-water)
qDRC2.1	LOC_Os02g13430	2.24939	0.1632	0.3671	0.1035
	LOC_Os02g13520	0.30098	0.1123	0.0338	0.0565
	LOC_Os02g13570	0.252092	0.0956	0.0241	0.033
qDRC7	LOC_Os07g13560	0.405405	0.0074	0.003	0.0025
	LOC_Os07g13610	5.17391	0.0023	0.0119	0
	LOC_Os07g13660	0.475296	0.3299	0.1568	0.2996
	LOC_Os07g13770	0.477831	3.3154	1.5842	2.2721
	LOC_Os07g13790	0.350589	0.4076	0.1429	0.354
	LOC_Os07g13950	2.52656	1.7187	4.3424	3.1665
	LOC_Os07g14220	2.975	0.008	0.0238	0
	LOC_Os07g14270	2.24216	44.5965	99.9924	103.811
	LOC_Os07g14370	0.464957	2.4755	1.151	1.7243
	LOC_Os07g14410	3.41667	0.0024	0.0082	0
	LOC_Os07g14600	2.46802	0.1923	0.4746	0.5343
	LOC_Os07g14740	0.384168	6.7926	2.6095	3.2868
	LOC_Os07g14810	0.5	0.006	0.003	0
qDRC10	LOC_Os10g15210	0.471132	0.0433	0.0204	0.0615
	LOC_Os10g15220	3.17266	0.0139	0.0441	0
	LOC_Os10g16520	0.20591	0.1049	0.0216	0.0086
	LOC_Os10g16560	0.416667	0.0468	0.0195	0.0289
	LOC_Os10g16680	0.373296	1.0493	0.3917	0.9594
	LOC_Os10g16720	0.23913	0.0138	0.0033	0.0034
	LOC_Os10g16780	0.453532	0.0807	0.0366	0.0857
	LOC_Os10g16870	0.370968	0.0186	0.0069	0.01
	LOC_Os10g16950	0.430233	0.0086	0.0037	0.0104
	LOC_Os10g17050	0.445521	0.0413	0.0184	0.0241
	LOC_Os10g17090	0.339041	0.0292	0.0099	0
	LOC_Os10g17100	2.78315	0.2873	0.7996	0.2772
	LOC_Os10g17250	0.140845	0.0284	0.004	0
	LOC_Os10g17340	0.32766	0.0235	0.0077	0.0119
	LOC_Os10g17350	0.331288	0.0163	0.0054	0.0043
	LOC_Os10g17510	0.415512	0.1444	0.06	0.0772
	LOC_Os10g17520	0.371156	15.324	5.6876	12.7257
	LOC_Os10g17580	0.456856	0.1495	0.0683	0.059
	LOC_Os10g17590	0.198957	0.7097	0.1412	0.2028
	LOC_Os10g17610	0.3505	0.4699	0.1647	0.2451
	LOC_Os10g17724	2.3619	0.0315	0.0744	0.026
	LOC_Os10g17940	0.259857	0.1674	0.0435	0.1467
	LOC_Os10g17970	0.084088	0.0773	0.0065	0.0308
	LOC_Os10g18150	0.206748	15.4236	3.1888	9.0927
	LOC_Os10g18294	0.166667	0.0162	0.0027	0.0092
	LOC_Os10g18350	0.368821	0.0263	0.0097	0
	LOC_Os10g18370	3.09696	2.894	8.9626	3.3456
	LOC_Os10g18420	2.24831	0.0443	0.0996	0.0472
	LOC_Os10g18480	0.323112	4.3047	1.3909	3.2546
	LOC_Os10g18490	0.346192	1.2184	0.4218	1.009
	LOC_Os10g18560	0.389558	0.0249	0.0097	0
	LOC_Os10g18650	0.392857	0.0084	0.0033	0.0062
	LOC_Os10g18670	2.07031	0.0256	0.053	0.0665
	LOC_Os10g18740	3.19355	0.0031	0.0099	0
	LOC_Os10g19080	0.375755	0.2483	0.0933	0.1153
qDRC11	LOC_Os11g47430	2.13014	0.0146	0.0311	0.015
	LOC_Os11g47441	2.57194	0.0556	0.143	0.0468
	LOC_Os11g47444	7.16667	0.0024	0.0172	0
	LOC_Os11g47445	3.36364	0.0044	0.0148	0
	LOC_Os11g47500	2.02144	0.3171	0.641	0.324
qGY1	LOC_Os01g46040	0.391162	0.396	0.1549	0.2466
	LOC_Os01g46110	2.19481	0.0077	0.0169	0.0121
	LOC_Os01g46260	2.46215	0.0502	0.1236	0.2769
	LOC_Os01g46310	0.287091	0.3114	0.0894	0.071
	LOC_Os01g46350	0.362069	0.0232	0.0084	0.0062
	LOC_Os01g46370	6.72921	0.1034	0.6958	0.4403
	LOC_Os01g46380	2.29771	34.0882	78.3248	76.1563
	LOC_Os01g46626	0.0931	0.3029	0.0282	0.0607
	LOC_Os01g46632	0.246488	0.0783	0.0193	0.0268
	LOC_Os01g46650	2.91625	0.08	0.2333	0.1984
	LOC_Os01g46800	0.480791	5.534	2.6607	2.0527
	LOC_Os01g46900	0.321951	0.0205	0.0066	0
	LOC_Os01g46970	3.73328	2.4471	9.1357	3.0262
	LOC_Os01g47000	2.28285	0.0449	0.1025	0.0825
	LOC_Os01g47050	0.320856	0.5423	0.174	0.4461
	LOC_Os01g47150	0.123631	0.1278	0.0158	0.0381
	LOC_Os01g47160	0.396005	0.5457	0.2161	0.2699
	LOC_Os01g47210	3.41534	0.1878	0.6414	0
	LOC_Os01g47300	0.297345	0.113	0.0336	0.0264
	LOC_Os01g47370	0.213125	4.3491	0.9269	0.8106
	LOC_Os01g47690	3.3924	7.5782	25.7083	24.6956
	LOC_Os01g47880	3.33067	0.1503	0.5006	0
	LOC_Os01g48070	0.352083	0.096	0.0338	0.095
	LOC_Os01g48390	0.499706	6.126	3.0612	3.5141
	LOC_Os01g48650	2.03839	0.1615	0.3292	0.0906
	LOC_Os01g48874	0.261196	12.3769	3.2328	6.6054
	LOC_Os01g48960	2.62997	3.3578	8.8309	6.6653
	LOC_Os01g49090	0.333187	0.2278	0.0759	0.3232
	LOC_Os01g49200	0.218519	0.027	0.0059	0.0046
	LOC_Os01g49230	5.19616	0.9319	4.8423	2.7874
	LOC_Os01g49260	7.21277	0.0094	0.0678	0.013
	LOC_Os01g49280	5.26573	1.214	6.3926	3.7046
	LOC_Os01g49660	0.452477	0.545	0.2466	0.2921
	LOC_Os01g49710	6.30551	0.6602	4.1629	1.3142
	LOC_Os01g49720	5.41291	2.2068	11.9452	6.6711
	LOC_Os01g49750	8.12154	0.1407	1.1427	0.443
	LOC_Os01g49830	0.309737	12.7292	3.9427	7.5692
	LOC_Os01g49880	0.266841	0.1529	0.0408	0.0331
	LOC_Os01g50080	0.423497	15.5529	6.5866	6.6246
	LOC_Os01g50170	0.49658	2.1344	1.0599	1.3441
	LOC_Os01g50259	5.02985	0.0268	0.1348	0
	LOC_Os01g50360	2.67568	0.0185	0.0495	0.0127
	LOC_Os01g50370	2.2504	0.8131	1.8298	1.0377
	LOC_Os01g50400	2.78674	0.2926	0.8154	0.0864
	LOC_Os01g50450	3.00655	15.2757	45.9272	27.0653
	LOC_Os01g50460	2.42147	15.8895	38.4759	20.1642
	LOC_Os01g50616	2.2785	2.4352	5.5486	3.7122
	LOC_Os01g50650	0.396965	0.1252	0.0497	0.0229
	LOC_Os01g50700	3.00522	0.0575	0.1728	0.0834
	LOC_Os01g50720	0.495408	0.5444	0.2697	0.1953
	LOC_Os01g50730	0.362133	0.75	0.2716	0.5981
	LOC_Os01g50820	6.85642	1.3226	9.0683	12.2011
	LOC_Os01g50910	132.187	0.0651	8.6054	0.2917
	LOC_Os01g51040	2.83782	0.7245	2.056	1.7212
	LOC_Os01g51140	0.382688	0.0439	0.0168	0.0495
	LOC_Os01g51270	5.08753	0.1508	0.7672	0.2016
	LOC_Os01g51400	5.90849	0.5114	3.0216	1.5242
	LOC_Os01g51410	2.04359	793.633	1621.86	1479.71
qGY5	LOC_Os05g11980	0.451411	0.0319	0.0144	0.0346
	LOC_Os05g11990	2.0529	0.1985	0.4075	0.3637
qGY9	LOC_Os09g34180	0.309021	1.7714	0.5474	0.7823
	LOC_Os09g34200	0.448492	0.2388	0.1071	0.292
	LOC_Os09g34214	0.406513	2.0206	0.8214	1.6739
	LOC_Os09g34250	0.276632	0.0582	0.0161	0.2184
	LOC_Os09g34270	2.62271	0.1092	0.2864	0.0472
	LOC_Os09g34330	2.01698	0.3829	0.7723	0.4836
qGY10	LOC_Os10g20660	2.85714	0.0042	0.012	0.0029
	LOC_Os10g20810	0.290909	0.033	0.0096	0.0268
	LOC_Os10g20890	5.91863	0.3146	1.862	0.7797
	LOC_Os10g21050	2.49618	0.0524	0.1308	0.0798
	LOC_Os10g21190	0.0770349	217.944	16.7893	26.916
	LOC_Os10g21192	0.094234	46.9841	4.4275	6.5098
	LOC_Os10g21194	0.237744	0.461	0.1096	0.0782
	LOC_Os10g21212	0.0907869	15.9935	1.452	2.4223
	LOC_Os10g21230	0.166216	9.0882	1.5106	2.5265
	LOC_Os10g21236	0.126102	1.8144	0.2288	0.4811
	LOC_Os10g21244	0.107346	17.8833	1.9197	2.3959
	LOC_Os10g21248	0.0607852	19.2481	1.17	2.7349
	LOC_Os10g21250	0.0630817	20.7049	1.3061	2.9078
	LOC_Os10g21254	0.115788	7.3246	0.8481	0.8659
	LOC_Os10g21264	0.457618	1.3166	0.6025	0.3508
	LOC_Os10g21266	0.195223	2.177	0.425	0.5828
	LOC_Os10g21268	0.118792	14.4286	1.714	3.3756
	LOC_Os10g21274	3.8752	0.1859	0.7204	0.1216
	LOC_Os10g21290	0.208708	0.8797	0.1836	0.2619
	LOC_Os10g21298	0.438478	1.5214	0.6671	1.5752
	LOC_Os10g21308	0.444885	2.4213	1.0772	1.9322
	LOC_Os10g21310	0.0665499	10.0466	0.6686	1.111
	LOC_Os10g21324	0.0929218	16.4052	1.5244	1.393
	LOC_Os10g21326	0.118895	17.423	2.0715	2.9289
	LOC_Os10g21328	0.420248	0.4188	0.176	0.0289
	LOC_Os10g21346	0.242368	0.5372	0.1302	0.2097
	LOC_Os10g21380	0.369272	0.0371	0.0137	0
	LOC_Os10g21388	0.377214	0.2484	0.0937	0.3147
	LOC_Os10g21394	0.347604	0.2149	0.0747	0.0242
	LOC_Os10g21396	0.306651	1.2118	0.3716	0.3146
	LOC_Os10g21398	0.214026	1.2933	0.2768	0.0982
	LOC_Os10g21402	0.0977081	0.5803	0.0567	0.1343
	LOC_Os10g21460	0.447352	0.7949	0.3556	0.4352
	LOC_Os10g21730	0.317355	0.0605	0.0192	0.005
	LOC_Os10g21784	2.30371	0.9552	2.2005	1.7572
	LOC_Os10g21810	2.79337	15.8175	44.1841	33.9431
	LOC_Os10g21840	3.3869	0.0168	0.0569	0.0313
	LOC_Os10g22050	0.400228	5.4459	2.1796	1.8548
	LOC_Os10g22394	2.01336	0.1647	0.3316	0.3179
	LOC_Os10g22430	2.26353	12.0815	27.3468	23.0462
qDRC2.2	no data
qGY8 or qDRC8	no data
