# Supplementary material for: Genome-Wide Association Study for Plant Height and Grain Yield in Rice under Contrasting Moisture Regimes
Source: Front Plant Sci. 2016 Nov 29;7:1801. doi: 10.3389/fpls.2016.01801 (PMC5126757; doi:10.3389/fpls.2016.01801)
Supplement: Supplementary file 3 [file Table3.XLSX]

## Sheet: haplotype analysis
Table S3. Haplotype analysis of OsGNA1
	Promoter																																			Genomic region
	-878	-862	-806	-792	-694	-690	-673	-655	-627	-610	-602	-573	-541	-501	-421	-421	-394	-389	-378	-377	-328	-297	-282	-275	-273	-266	-263	-262	-248	-235	-211	-196	-138	-135	-57	48	77	427	indica	japonica	aus	PH_2011D cm	PH_2012D cm	seedling height cm	root length cm	PH_2011W cm	PH_2012W cm	DRC_2011	DRC_2012
Haplotype	1	2	3	4	5	6	7	8	9	10	11	12	13	14	15	16	17	18	19	20	21	22	23	24	25	26	27	28	29	30	31	32	33	34	35	36	37	38
Hap1	G	G	A	C	A	C	G	C	T	G	G	C	G	T	A	A	A	T	A	+25bp	G	A	A	C	C	C	C	G	C	C	T	C	A	T	G	+6bp	T	C	91	15	1	96.40±26.01	103.32±29.32	4.99±1.46	12.80±3.04	121.63±29.56	122.72±29.48	0.41±0.27	0.44±0.41
Hap2	G	G	A	T	C	T	G	C	C	G	A	T	G	C	G	G	T	C	T	ref	G	G	G	T	T	A	T	G	C	C	G	T	G	C	A	ref	C	C	5	42	1	88.85±19.26	88.02±20.40	4.10±0.86	11.81±1.75	103.15±21.87	105.55±26.25	0.66±0.33	0.81±0.51
Hap3	G	A	A	C	C	C	A	C	C	G	A	C	G	C	G	A	T	C	A	ref	G	G	G	C	T	A	T	G	C	C	G	C	A	C	A	ref	C	C	3	11	0	115.00±21.85	129.34±29.17	6.12±1.68	12.13±1.58	137.77±29.07	138.97±22.07	0.48±0.31	0.51±0.51
Hap4	A	G	A	C	C	C	G	C	C	G	G	C	A	C	G	A	T	T	A	ref	A	G	G	C	C	C	C	G	C	A	G	C	A	T	A	+6bp	C	C	3	6	0	118.39±35.14	115.96±19.65	4.74±0.79	11.28±2.15	131.44±29.02	142.64±37.89	0.87±0.68	0.85±0.77
Hap5	G	G	T	C	A	C	G	T	C	A	G	C	G	C	A	A	A	T	A	+25bp	G	A	A	C	C	C	C	A	T	C	T	C	A	T	G	+6bp	C	T	5	0	1	148.23±21.68	155.20±15.92	6.87±1.25	14.97±2.36	172.91±14.99	180.26±22.62	0.93±0.54	0.94±0.65
Note: Seedling height and root length of 20 days seedlings (hydroponics) were measured
