# Supplementary material for: Genome-Wide Association Study for Plant Height and Grain Yield in Rice under Contrasting Moisture Regimes
Source: Front Plant Sci. 2016 Nov 29;7:1801. doi: 10.3389/fpls.2016.01801 (PMC5126757; doi:10.3389/fpls.2016.01801)
Supplement: Supplementary file 4 [file Table4.XLSX]

## Sheet: GEAR
Table S4, EigenGWAS results by GEAR (Chen et al. 2016) for two candidate genes detected in this study
	Candidate genes			Chr.	Location
	OsRLK5 (LOC_Os02g13430)			2	7172422-7175962
	OsGNA1 (LOC_Os09g31310)			9	18825515-18826262
Eigenvector	SNP	CHR	BP	Ref Allele	Alt Allele	freq	Beta	SE	Chi	P	PGC	n1	freq1	n2	freq2	Fst
E1	207150219	2	7150219	G	C	0.1212	-0.0388	0.0052	55.4739	9.46e-14	0.4965	106	0.2925	158	0.0063	0.3694
	207171207	2	7171207	T	C	0.1293	-0.0396	0.0051	61.4164	4.66e-15	0.4743	105	0.3143	158	0.0063	0.4041
	207172850	2	7172850	G	A	0.126	-0.0391	0.0051	58.1013	2.49e-14	0.4865	105	0.3048	157	0.0064	0.3885
	207175693	2	7175693	C	T	0.2615	-0.0461	0.0032	201.974	6.86e-46	0.1945	106	0.5849	154	0.039	0.7453
	207181435	2	7181435	T	C	0.1364	-0.0397	0.0049	65.2909	5.78e-16	0.4607	107	0.3271	157	0.0064	0.4211
	918821161	9	18821161	T	C	0.4007	-0.0497	0.0023	464.997	3.47e-103	0.049	110	0.8636	157	0.0764	1.2502
	918821721	9	18821721	G	C	0.4135	-0.0488	0.0023	433.459	2.54e-96	0.0573	112	0.8661	154	0.0844	1.2282
	918823369	9	18823369	C	G	0.4415	-0.0548	0.0017	1015.48	6.83e-223	0.0036	109	0.9633	156	0.0769	1.543
	918834774	9	18834774	G	A	0.1042	-0.0346	0.0058	35.8945	2.08e-09	0.5844	103	0.2233	156	0.0256	0.2004
	918836648	9	18836648	T	G	0.4792	0.0484	0.0023	446.957	2.93e-99	0.0536	112	0.0357	153	0.8039	1.154
	918839769	9	18839769	T	G	0.4905	0.0486	0.0023	445.267	6.83e-99	0.054	110	0.0364	153	0.817	1.1866
	918839813	9	18839813	G	A	0.1808	-0.0186	0.0048	14.8651	0.0001	0.7248	108	0.2685	152	0.1184	0.0739
E2	207150219	2	7150219	G	C	0.1212	-0.0015	0.0058	0.0704	0.7908	0.9296	119	0.1429	145	0.1034	0.0072
	207171207	2	7171207	T	C	0.1293	-0.0021	0.0057	0.1313	0.7171	0.9039	119	0.1681	144	0.0972	0.0221
	207172850	2	7172850	G	A	0.126	-0.0022	0.0057	0.1529	0.6958	0.8964	117	0.1538	145	0.1034	0.0114
	207175693	2	7175693	C	T	0.2615	0.0073	0.0043	2.8809	0.0896	0.5718	114	0.1491	146	0.3493	0.1022
	207181435	2	7181435	T	C	0.1364	-0.0022	0.0055	0.1639	0.6856	0.8927	118	0.1695	146	0.1096	0.0151
	918821161	9	18821161	T	C	0.4007	0.0013	0.0038	0.1216	0.7273	0.9075	121	0.3554	146	0.4384	0.0142
	918821721	9	18821721	G	C	0.4135	0.0024	0.0038	0.423	0.5154	0.8285	122	0.3689	144	0.4514	0.0139
	918823369	9	18823369	C	G	0.4415	0.0017	0.0038	0.2033	0.652	0.8806	120	0.3917	145	0.4828	0.0167
	918834774	9	18834774	G	A	0.1042	0.0052	0.0063	0.6953	0.4044	0.7812	117	0.0513	142	0.1479	0.0495
	918836648	9	18836648	T	G	0.4792	-0.0044	0.0037	1.3731	0.2413	0.6963	121	0.5455	144	0.4236	0.0295
	918839769	9	18839769	T	G	0.4905	-0.0054	0.0038	2.0768	0.1495	0.6312	117	0.5726	146	0.4247	0.0433
	918839813	9	18839813	G	A	0.1808	0.0108	0.0049	4.8214	0.0281	0.4645	117	0.094	143	0.2517	0.0832
E3	207150219	2	7150219	G	C	0.1212	-0.0256	0.0054	22.288	2.35e-06	0.0083	122	0.1803	142	0.0704	0.0564
	207171207	2	7171207	T	C	0.1293	-0.0292	0.0052	31.6588	1.84e-08	0.0017	121	0.1983	142	0.0704	0.0722
	207172850	2	7172850	G	A	0.126	-0.0278	0.0052	28.0056	1.21e-07	0.0031	122	0.1967	140	0.0643	0.0793
	207175693	2	7175693	C	T	0.2615	0.0151	0.0041	13.4771	0.0002	0.0402	120	0.175	140	0.3357	0.0665
	207181435	2	7181435	T	C	0.1364	-0.0287	0.005	32.6714	1.09e-08	0.0014	123	0.2114	141	0.0709	0.0834
	918819924	9	18819924	G	C	0.4906	0.0025	0.0037	0.4364	0.5088	0.712	126	0.5079	139	0.4748	0.0022
	918821161	9	18821161	T	C	0.4007	0.0027	0.0038	0.5139	0.4734	0.6887	125	0.304	142	0.4859	0.0686
	918821721	9	18821721	G	C	0.4135	0.0016	0.0038	0.1696	0.6804	0.818	125	0.328	141	0.4894	0.0535
	918823369	9	18823369	C	G	0.4415	0.0002	0.0037	0.0028	0.958	0.9765	124	0.371	141	0.5035	0.0355
	918834774	9	18834774	G	A	0.1042	0.0246	0.0059	17.3412	3.12e-05	0.02	120	0.025	139	0.1727	0.1161
	918836648	9	18836648	T	G	0.4792	0.0035	0.0038	0.8771	0.349	0.6008	126	0.4841	139	0.4748	0.0002
	918839769	9	18839769	T	G	0.4905	0.0026	0.0038	0.4696	0.4932	0.7018	123	0.5041	140	0.4786	0.0013
	918839813	9	18839813	G	A	0.1808	0.0122	0.0049	6.2125	0.0127	0.1637	120	0.15	140	0.2071	0.011
	918841923	9	18841923	T	C	0.4023	0.0026	0.0038	0.4522	0.5013	0.7071	125	0.304	141	0.4894	0.0712
